# Supplementary material for: Inhibitory Effects of Loganin on Adipogenesis In Vitro and In Vivo
Source: Int J Mol Sci. 2023 Mar 1;24(5):4752. doi: 10.3390/ijms24054752 (PMC10003152; doi:10.3390/ijms24054752)
Supplement: Supplementary file 1 [file ijms-24-04752-s001.zip]

Archive with 1 entries (1 files):
- ijms-2159579-supplementary.pdf
